# Supplementary material for: Investigation of 3-year inpatient TB cases in Zunyi, China: Increased TB burden but improved bacteriological diagnosis
Source: Front Public Health. 2022 Aug 2;10:941183. doi: 10.3389/fpubh.2022.941183 (PMC9381004; doi:10.3389/fpubh.2022.941183)
Supplement: Supplementary file 1 [file Data_Sheet_1.xlsx]

## Sheet: SUPPLEMENTARY TABLE 1
SUPPLEMENTARY TABLE 1: Annual numbers of new and previously treated, M.tb positive and negative, RIF-susceptible and -resistant cases from 2016 to 2018.
Year		Treatment History					Bacteriological Test					RIF Susceptibility Test
		New cases (No.)	Previously treated cases (No.)	Total cases (No.)	Chi-square test for trend		M.tb positive cases (No.)	M.tb negative cases (No.)	Total cases (No.)	Chi-square test for trend		RIF susceptible cases (No.)	RIF resistant cases (No.)	Total cases (No.)	Chi-square test for trend
2016		936	237	1173	P=0.2026		407	758	1165	P<0.0001		217	31	248	P=0.1456
2017		1022	232	1254			624	621	1245			321	52	373
2018		1213	270	1483			737	694	1431			432	84	516
a P values in bold denote statistical significance at the P<0.05 level. Abbreviations: RIF, rifampicin.

## Sheet: SUPPLEMENTARY TABLE 2
SUPPLEMENTARY TABLE 2: Statistical Analysis of Characteristics Associated with Rifampicin Resistance
Characteristic	RIF Susceptibility							Logistic Regression					Poisson Regression					Modified Poisson Regression					Log-binomial Regression
	RIF Susceptible			RIF Resistant		Total		OR ( 95% CI )	P Value	Adjust OR ( 95% CI )	P Value		PR ( 95% CI )	P Value	Adjust PR ( 95% CI )	P Value		PR ( 95% CI )	P Value	Adjust PR ( 95% CI )	P Value		PR ( 95% CI )	P Value	Adjust PR ( 95% CI )	P Value
	No.	%		No.	%
Gender
Male	612	0.852368		106	0.147632	718		1		1			1		1			1		1			1		1
Female	358	0.854415		61	0.145585	419		0.93 (0.70-1.38)	0.925	1.04 (0.72-1.49)	0.829		0.99 (0.72-1.35)	0.931	1.03 (0.75-1.41)	0.869		0.99 (0.74-1.32)	0.925	1.03 (0.78-1.35)	0.848		0.99 (0.74-1.32)	0.925	1.06 (0.81-1.39)	0.681
Age
≤20	108	0.864		17	0.136	125		1		1			1		1			1		1			1		1
21-40	237	0.784768		65	0.215232	302		1.74 (0.98-3.11)	0.061	1.49 (0.82-2.72)	0.192		1.58 (0.93-2.70)	0.092	1.35 (0.79-2.31)	0.271		1.58 (0.97-2.59)	0.067	1.35 (0.84-2.18)	0.214		1.58 (0.97-2.59)	0.067	1.35 (0.84-2.17)	0.22
41-60	284	0.830409		58	0.169591	342		1.30 (0.72-2.33)	0.382	0.93 (0.50-1.72)	0.816		1.25 (0.73-2.14)	0.424	0.95 (0.55-1.65)	0.85		1.25 (0.76-2.06)	0.387	0.95 (0.58-1.55)	0.832		1.25 (0.76-2.06)	0.387	0.92 (0.56-1.51)	0.742
≥61	341	0.92663		27	0.0733696	368		0.50 (0.26-0.96)	0.037	0.43 (0.22-0.83)	0.012		0.54 (0.29-0.99)	0.046	0.49 (0.27-0.90)	0.021		0.54 (0.31-0.96)	0.034	0.49 (0.28-0.85)	0.011		0.54 (0.31-0.96)	0.034	0.49 (0.28-0.86)	0.013
Treatment History
New Case	786	0.903448		84	0.0965517	870		1		1			1		1			1		1			1		1
Previously treated Case	184	0.689139		83	0.310861	267		4.22 (2.99-5.95)	<0.0001	4.24 (2.97-6.05)	<0.0001		3.22 (2.38-4.36)	<0.0001	3.12 (2.29-4.25)	<0.0001		3.22 (2.46-4.22)	<0.0001	3.12 (2.37-4.11)	<0.0001		3.22 (2.46-4.22)	<0.0001	3.12 (2.38-4.09)	<0.0001
Total	970	0.853122		167	0.146878	1137
a P values in bold denote statistical significance at the P<0.05 level. Abbreviations: RIF, rifampicin; CI, confidence interval; OR, odds ratio; PR, prevalence ratio.
